# Supplementary material for: Local adaptation and phenotypic plasticity in two forest understorey herbs in response to forest management intensity
Source: AoB Plants. 2024 Nov 21;17(1):plae061. doi: 10.1093/aobpla/plae061 (PMC11752646; doi:10.1093/aobpla/plae061)
Supplement: plae061_suppl_Supplementary_Materials [file plae061_suppl_supplementary_materials.zip]

Archive with 1 entries (1 files):
- plae061_suppl_Supplementary_R_script.R
