# Supplementary material for: Local adaptation and phenotypic plasticity in two forest understorey herbs in response to forest management intensity
Source: AoB Plants. 2024 Nov 21;17(1):plae061. doi: 10.1093/aobpla/plae061 (PMC11752646; doi:10.1093/aobpla/plae061)
Supplement: plae061_suppl_Supplementary_Materials [file plae061_suppl_supplementary_materials.zip › plae061_suppl_Supplementary_R_script.R]

###### R SCRIPT FOR "Local adaptation and phenotypic plasticity
# in two forest understorey herbs in response to forest management"
# by Charlotte Møller

# Packages
library(data.table)
library(ggplot2)
library(car)
library(lme4)
library(nlme)
library(ggpubr)
library(dplyr)
library(GeneNet)
library(lsmeans)
library(tidyr)
library(emmeans)
library(Rmisc)
library(lmerTest)
library(wesanderson)
library(broom)
library(MuMIn)
library(PerformanceAnalytics)

# Prepare the data

WP2_data2$Year <- as.factor(WP2_data2$Year)
WP2_data2$Genet <- as.character(WP2_data2$Genet)

Combined <- WP2_data2
Combined <- Combined %>% drop_na (No_Ind)

Combined$Spring_temp_diff_abs <- abs(Combined$Spring_temp_diff)
Combined$Soil_pH_diff_abs <- abs(Combined$Soil_pH_diff)
Combined$Complexity_diff_abs <- abs(Combined$Comlexity_diff)

data_2021 <- subset (Combined, Year =="2021")
data_2022 <- subset (Combined, Year =="2022")

Combined$Category <- factor(Combined$Category, levels = c("Home", "Near", "Far", "Absent"))
data_2021$Category <- factor(data_2021$Category, levels = c("Home", "Near", "Far", "Absent"))
data_2022$Category <- factor(data_2022$Category, levels = c("Home", "Near", "Far", "Absent"))

Anemone <- subset(Combined, Species =="A. nemo")
Milium <- subset(Combined, Species =="M. effusum")

Anemone <- subset(Anemone, SMI_category_t !="Absent")
Anemone <- subset(Anemone, SMI_category_o !="Absent")
Anemone <- subset(Anemone, Category !="Absent")
Anemone$SMI_category_t <- factor(Anemone$SMI_category_t, levels = c("Low", "Mid", "High"))
Anemone$SMI_category_o <- factor(Anemone$SMI_category_o, levels = c("Low", "Mid", "High"))

Milium <- subset(Milium, SMI_category_t !="Absent")
Milium <- subset(Milium, SMI_category_o !="Absent")
Milium <- subset(Milium, Category !="Absent")
Milium$SMI_category_t <- factor(Milium$SMI_category_t, levels = c("Low", "Mid", "High"))
Milium$SMI_category_o <- factor(Milium$SMI_category_o, levels = c("Low", "Mid", "High"))

A2021 <- subset(Anemone, Year =="2021")
A2022 <- subset(Anemone, Year =="2022")

M2021 <- subset(Milium, Year =="2021")
M2022 <- subset(Milium, Year =="2022")


#### Mortality #####
Mortality <- WP2_data2 %>% mutate_at (c('No_Ind'), ~replace_na(.,0))
Mortality$Category <- factor(Mortality$Category, levels = c("Home", "Near", "Far", "Absent"))

Mortality$No_Ind [Mortality$No_Ind > 0 ] <- 1

Mortality2 <- (Mortality) %>%dplyr::group_by(Species, Year, Category, Exp, Plot_origin, Genet) %>%
  dplyr::summarize(n=sum(No_Ind),
            length=length(No_Ind),
            Mortality=(100 -(n/length(No_Ind)*100)))
 
# Model
min_max_norm <- function(x) {
  (x - min(x)) / (max(x) - min(x))
}

Mortality_s <- as.data.frame(lapply(Mortality2[7], min_max_norm))
Mortality_s$Species <- Mortality2$Species
Mortality_s$Year <- Mortality2$Year
Mortality_s$Category <- Mortality2$Category
Mortality_s$Exp <- Mortality2$Exp
Mortality_s$Plot_origin <- Mortality2$Plot_origin

Mortality_away <- subset (Mortality_s, Category !="Absent")
Mortality_absent <- subset (Mortality_s, Category !="Near")
Mortality_absent <- subset (Mortality_absent, Category !="Far")

Mortality_away_21 <- subset (Mortality_away, Category !="2022")
Mortality_absent_21 <- subset (Mortality_absent, Category !="2022")


#
Mortality_away <- subset (Mortality2, Category !="Absent")
Mortality_absent <- subset (Mortality2, Category !="Near")
Mortality_absent <- subset (Mortality_absent, Category !="Far")

Mortality_away_21 <- subset (Mortality_away, Category !="2022")
Mortality_absent_21 <- subset (Mortality_absent, Category !="2022")

Mortality_away_21_A <- subset (Mortality_away_21, Species !="M. effusum")
Mortality_away_21_M <- subset (Mortality_away_21, Species !="A. nemo")

Mortality_absent_21_A <- subset(Mortality_absent_21, Species !="M. effusum")
Mortality_absent_21_M <- subset(Mortality_absent_21, Species !="A. nemo")


M1 <- lmer (n ~ Category+ (1|Exp/Plot_origin/Genet), data=Mortality_away_21_A)
summary(M1)
Anova(M1,Type=II)
r.squaredGLMM(M1)


M1 <- lmer(Mortality ~ Year * Category * Species + (1|Exp/Plot_origin/Genet), data=Mortality2)
summary(M1)
Anova(M1)

r.squaredGLMM(M1)

emmeans(M1, list(pairwise ~ Category*Species), adjust = "tukey")

Mortality_nem <- subset(Mortality, Species =="A. nemo")
Mortality_nem <- subset (Mortality_nem, Category !="Absent")

Mortality_eff <- subset(Mortality, Species =="M. effusum")
Mortality_eff <- subset (Mortality_eff, Category != "Absent")


# Mortality models ####
M1 <- glmer(No_Ind ~  SMI_diff + I(SMI_diff^2) + Comlexity_diff +  I(Comlexity_diff^2) + Soil_pH_diff + I(Soil_pH_diff^2) + Spring_temp_diff + I(Spring_temp_diff^2)
           + (1|Exp/Plot_origin/Genet), family=binomial, data = Mortality_nem)
summary(M1)
Anova(M1,Type=II) 

r.squaredGLMM(M1)

M1 <- glmer(No_Ind ~  SMI_diff + I(SMI_diff^2) + Comlexity_diff +  I(Comlexity_diff^2) + Soil_pH_diff + I(Soil_pH_diff^2) + Spring_temp_diff + I(Spring_temp_diff^2)
            + (1|Exp/Plot_origin/Genet), family=binomial, data = Mortality_eff)
summary(M1)
Anova(M1,Type=II) 

r.squaredGLMM(M1)

# 2021 #

Mortality_nem_21 <- subset (Mortality_nem, Year =="2021")
Mortality_eff_21 <- subset (Mortality_eff, Year =="2021")

M1 <- glmer(No_Ind ~  SMI_diff + I(SMI_diff^2) + Comlexity_diff +  I(Comlexity_diff^2) + Soil_pH_diff + I(Soil_pH_diff^2) + Spring_temp_diff + I(Spring_temp_diff^2)
            + (1|Exp/Plot_origin/Genet), family=binomial, data = Mortality_nem_21)
summary(M1)
Anova(M1,Type=II) 

r.squaredGLMM(M1)

M1 <- glmer(No_Ind ~  SMI_diff + I(SMI_diff^2) + Comlexity_diff +  I(Comlexity_diff^2) + Soil_pH_diff + I(Soil_pH_diff^2) + Spring_temp_diff + I(Spring_temp_diff^2)
            + (1|Exp/Plot_origin/Genet), family=binomial, data = Mortality_eff_21)
summary(M1)
Anova(M1,Type=II) 

r.squaredGLMM(M1)


Mortality_nem <- subset(Mortality, Species =="A. nemo")
Mortality_nem <- subset (Mortality_nem, Category !="Near")
Mortality_nem <- subset (Mortality_nem, Category !="Far")
Mortality_nem_21 <- subset (Mortality_nem, Year =="2021")

Mortality_eff <- subset(Mortality, Species =="M. effusum")
Mortality_eff <- subset (Mortality_eff, Category != "Near")
Mortality_eff <- subset (Mortality_eff, Category != "Far")
Mortality_eff_21 <- subset (Mortality_eff, Year =="2021")


M1 <- glmer(No_Ind ~  SMI_diff + I(SMI_diff^2) + Comlexity_diff +  I(Comlexity_diff^2) + Soil_pH_diff + I(Soil_pH_diff^2) + Spring_temp_diff + I(Spring_temp_diff^2)
            + (1|Exp/Plot_origin/Genet), family=binomial, data = Mortality_nem_21)
summary(M1)
Anova(M1,Type=II) 

r.squaredGLMM(M1)

M1 <- glmer(No_Ind ~  SMI_diff + I(SMI_diff^2) + Comlexity_diff +  I(Comlexity_diff^2) + Soil_pH_diff + I(Soil_pH_diff^2) + Spring_temp_diff + I(Spring_temp_diff^2)
            + (1|Exp/Plot_origin/Genet), family=binomial, data = Mortality_eff_21)
summary(M1)
Anova(M1,Type=II) 


Mortality_a <- subset (Mortality, Category =!"Absent")


p <- ggplot (Mortality_a, aes(x=SMI_diff, y=No_Ind))
p <- p + geom_point(alpha=0.1) 
p <- p + geom_smooth(method="lm", se=TRUE, fill="#02401B", color="#02401B")
p <- p + geom_smooth(method="lm",se = TRUE, formula = y ~ x + I(x^2), size=1, fill="orange", color="orange")
p <- p + theme_classic() + facet_wrap(.~Species, scales="free") + ylab("Mortality")
p

p <- ggplot (Mortality_a, aes(x=Comlexity_diff, y=No_Ind))
p <- p + geom_point(alpha=0.1) 
p <- p + geom_smooth(method="lm", se=TRUE, fill="#02401B", color="#02401B")
p <- p + theme_classic() + facet_wrap(.~Species, scales="free")+ ylab("Mortality")
p

p <- ggplot (Mortality_a, aes(x=Soil_pH_diff, y=No_Ind))
p <- p + geom_point(alpha=0.1) 
p <- p + geom_smooth(method="lm", se=TRUE, fill="#02401B", color="#02401B")
p <- p + theme_classic() + facet_wrap(.~Species, scales="free")+ ylab("Mortality")
p

p <- ggplot (Mortality_a, aes(x=Spring_temp_diff, y=No_Ind))
p <- p + geom_point(alpha=0.1) 
p <- p + geom_smooth(method="lm", se=TRUE, fill="#02401B", color="#02401B")
p <- p + theme_classic() + facet_wrap(.~Species, scales="free")+ ylab("Mortality")
p

#################################

wes_palette("Cavalcanti1")
wes_palette("Cavalcanti1")[1:5]
Mortality_palette <- c("#81A88D", "#972D15")


# Make data summary function
data_summary <- function(data, varname, groupnames){
  require(plyr)
  summary_func <- function(x, col){
    c(mean = mean(x[[col]], na.rm=TRUE),
      sd = sd(x[[col]], na.rm=TRUE))
  }
  data_sum<-ddply(data, groupnames, .fun=summary_func,
                  varname)
  data_sum <- rename(data_sum, c("mean" = varname))
  return(data_sum)
}


# Data summary
Mortality3 <- data_summary(Mortality2, varname="Mortality", groupnames=c("Category", "Year", "Species"))

# New graph with error bars
p<- ggplot(Mortality3, aes(x=Category, y=Mortality, fill=Year)) + 
  geom_bar(stat="identity", color="black", 
           position=position_dodge()) +
  geom_errorbar(aes(ymin=Mortality, ymax=Mortality+sd), width=.2,
                position=position_dodge(.9)) +
  facet_wrap(.~Species)+ theme_classic()+ scale_fill_manual(values=Mortality_palette)
print(p)

summary(Mortality3)

# Correlation matrix ####

corrdf <- select (data_2022, Height, No_Ind,Flower_score, Biomass)

p <- chart.Correlation(corrdf, histogram=TRUE, pch=19)

# Environmental correlation matrix ####

corrdf <- select (data_2022, SMI_diff, Comlexity_diff, Spring_temp_diff, Soil_pH_diff)

p <- chart.Correlation(corrdf, histogram=TRUE, pch=19)


#### Environmental variables ####

#### Polynomial differences - Allopatric ####

# Anemone - 2021 #
# Number of individuals

M1 <- lmer(logit(No_Ind) ~ SMI_diff + I(SMI_diff^2) + Comlexity_diff + I(Comlexity_diff^2) + Soil_pH_diff + I(Soil_pH_diff^2) + Spring_temp_diff + I(Spring_temp_diff^2)
           + (1|Exp/Plot_origin/Genet), data = A2021)
summary(M2)
Anova(M2, Type=II)

shapiro.test(resid(M2))
ggqqplot(resid(M2))
hist(resid(M2))


# Height

M1 <- lmer((Height)^0.5 ~  SMI_diff + I(SMI_diff^2) + Comlexity_diff + I(Comlexity_diff^2) + Soil_pH_diff + I(Soil_pH_diff^2) + Spring_temp_diff + I(Spring_temp_diff^2) + (1|Plot_origin) + (1|Exp) + (1|Genet), data = A2021)
summary(M1)
Anova(M1,Type=II) 

shapiro.test(resid(M1))
ggqqplot(resid(M1))
hist(resid(M1))
rand(M1)

M1 <- glmer(Flower_score ~  SMI_diff + I(SMI_diff^2) + Comlexity_diff + I(Comlexity_diff^2) + Soil_pH_diff + I(Soil_pH_diff^2) + Spring_temp_diff + I(Spring_temp_diff^2) + (1|Exp/Plot_origin/Genet), family=poisson, data = A2021)
summary(M1)
Anova(M1,Type=II) 

shapiro.test(resid(M1))
ggqqplot(resid(M1))
hist(resid(M1))


# Anemone - 2022 # 

M1 <- lmer(logit(No_Ind) ~  SMI_diff + I(SMI_diff^2) + Comlexity_diff +  I(Comlexity_diff^2) + Soil_pH_diff + I(Soil_pH_diff^2) + Spring_temp_diff + I(Spring_temp_diff^2)
           + (1|Exp/Plot_origin/Genet), data = A2022)
summary(M1)
Anova(M1,Type=II) 

r.squaredGLMM(M1)

shapiro.test(resid(M1))
ggqqplot(resid(M1))
hist(resid(M1))
rand(M1)


M1 <- lmer(Height ~  SMI_diff + I(SMI_diff^2) + Comlexity_diff + I(Comlexity_diff^2)  + Soil_pH_diff + I(Soil_pH_diff^2) + Spring_temp_diff + I(Spring_temp_diff^2)
           + (1|Exp/Plot_origin/Genet), data = A2022)
summary(M1)
Anova(M1,Type=II) 

r.squaredGLMM(M1)

shapiro.test(resid(M1))
ggqqplot(resid(M1))
hist(resid(M1))
rand(M1)


M1 <- glmer(Flower_score ~  SMI_diff + I(SMI_diff^2) + Comlexity_diff +  I(Comlexity_diff^2) + Soil_pH_diff + I(Soil_pH_diff^2) + Spring_temp_diff + I(Spring_temp_diff^2)
           +(1|Exp/Plot_origin/Genet), family = poisson, data = A2022)
summary(M1)
Anova(M1,Type=II) 

shapiro.test(resid(M1))
ggqqplot(resid(M1))
hist(resid(M1))
r.squaredGLMM(M1)


M1 <- lmer((Biomass)^0.5 ~  SMI_diff + I(SMI_diff^2) + Comlexity_diff  + I(Comlexity_diff^2) + Soil_pH_diff + I(Soil_pH_diff^2) + Spring_temp_diff + I(Spring_temp_diff^2)
           +(1|Exp/Plot_origin/Genet),data = A2022)
summary(M1)
Anova(M1,Type=II) 

r.squaredGLMM(M1)
shapiro.test(resid(M1))
ggqqplot(resid(M1))
hist(resid(M1))
rand(M1)


# Milium - 2021 #
M1 <- lmer((No_Ind)^0.5 ~  SMI_diff + I(SMI_diff^2) + Comlexity_diff + I(Comlexity_diff^2) + Soil_pH_diff + I(Soil_pH_diff^2) + Spring_temp_diff + I(Spring_temp_diff^2) + (1|Plot_origin) + (1|Exp) + (1|Genet), data = M2021)
summary(M1)
Anova(M1,Type=II) 

shapiro.test(resid(M1))
ggqqplot(resid(M1))
hist(resid(M1))


M1 <- lmer((Height)^0.5 ~ SMI_diff + I(SMI_diff^2) + Comlexity_diff + I(Comlexity_diff^2) + Soil_pH_diff + I(Soil_pH_diff^2) + Spring_temp_diff + I(Spring_temp_diff^2) +(1|Plot_origin) + (1|Exp) + (1|Genet), data = M2021)
summary(M1)
Anova(M1,Type=II) 

shapiro.test(resid(M1))
ggqqplot(resid(M1))
hist(resid(M1))


M1 <- glmer(Flower_score ~  SMI_diff + I(SMI_diff^2) + Comlexity_diff + I(Comlexity_diff^2) + Soil_pH_diff + I(Soil_pH_diff^2) + Spring_temp_diff + I(Spring_temp_diff^2) +(1|Plot_origin) + (1|Exp) + (1|Genet), family=poisson, data = M2021)
summary(M1)
Anova(M1,Type=II) 

shapiro.test(resid(M1))
ggqqplot(resid(M1))
hist(resid(M1))

# Milium - 2022 # 

M1 <- lmer((No_Ind)^0.5 ~  SMI_diff + I(SMI_diff^2) + Comlexity_diff + I(Comlexity_diff^2) + Soil_pH_diff + I(Soil_pH_diff^2) +Spring_temp_diff + I(Spring_temp_diff^2)
           +(1|Exp/Plot_origin/Genet),data = M2022)
summary(M1)
Anova(M1,Type=II) 

r.squaredGLMM(M1)

shapiro.test(resid(M1))
ggqqplot(resid(M1))
hist(resid(M1))
rand(M1)


M1 <- lmer(Height ~ SMI_diff + I(SMI_diff^2) + Comlexity_diff+  I(Comlexity_diff^2)+ Soil_pH_diff+ I(Soil_pH_diff^2) + Spring_temp_diff  + I(Spring_temp_diff^2)
           +(1|Exp/Plot_origin/Genet),data = M2022)
summary(M1)
Anova(M1,Type=II) 

r.squaredGLMM(M1)

shapiro.test(resid(M1))
ggqqplot(resid(M1))
hist(resid(M1))
rand(M1)


M1 <- glmer(Flower_score ~  SMI_diff + I(SMI_diff^2) + Comlexity_diff+  I(Comlexity_diff^2) + I(Soil_pH_diff^2) +Soil_pH_diff + Spring_temp_diff  + I(Spring_temp_diff^2)
           +(1|Exp/Plot_origin/Genet), family = poisson, data = M2022)
summary(M1)
Anova(M1,Type=II) 

r.squaredGLMM(M1)


M1 <- lmer(logit(Biomass) ~  SMI_diff + I(SMI_diff^2) + Comlexity_diff+  I(Comlexity_diff^2) +Soil_pH_diff + I(Soil_pH_diff^2) + Spring_temp_diff  + I(Spring_temp_diff^2)
           +(1|Exp/Plot_origin/Genet),data = M2022)
summary(M1)
Anova(M1,Type=II) 

r.squaredGLMM(M1)

shapiro.test(resid(M1))
ggqqplot(resid(M1))
hist(resid(M1))
rand(M1)


M1 <- glmer(No_Ind ~   SMI_diff + I(SMI_diff^2) +Comlexity_diff  + I(Comlexity_diff^2) + Soil_pH_diff + I(Soil_pH_diff^2) + Spring_temp_diff + I(Spring_temp_diff^2)
            +(1|Exp/Plot_origin/Genet), family=binomial, data = Mortality_eff)
summary(M1)
Anova(M1,Type=II) 

r.squaredGLMM(M1)


### Environment graphs ####
Combined <- subset (Combined, Category !="Absent")

# Anemone
Anemone_H <- A2022%>% drop_na(Height)
Anemone_H$Height.log <- log(Anemone_H$Height)
Anemone_H$Height.s <- scale (Anemone_H$Height.log)

Anemone_R <- A2022%>% drop_na(No_Ind)
Anemone_R$Ramets.log <- log(Anemone_R$No_Ind)
Anemone_R$Ramets.s <- scale (Anemone_R$Ramets.log)

Anemone_B <- A2022%>% drop_na(Biomass)
Anemone_B$Biomass.log <- log(Anemone_B$Biomass)
Anemone_B$Biomass.s <- scale (Anemone_B$Biomass.log)

Anemone_F <- A2022%>% drop_na(Flower_score)
Anemone_F$Flower_score.log <- log(Anemone_F$Flower_score)
Anemone_F$Flower_score.s <- scale (Anemone_F$Flower_score.log)

# Milium
Milium_H <- M2022%>% drop_na(Height)
Milium_H$Height.log <- log(Milium_H$Height)
Milium_H$Height.s <- scale (Milium_H$Height.log)

Milium_R <- M2022%>% drop_na(No_Ind)
Milium_R$Ramets.log <- log(Milium_R$No_Ind)
Milium_R$Ramets.s <- scale (Milium_R$Ramets.log)

Milium_B <- M2022%>% drop_na(Biomass)
Milium_B$Biomass.log <- log(Milium_B$Biomass)
Milium_B$Biomass.s <- scale (Milium_B$Biomass.log)

Milium_F <- M2022%>% drop_na(Flower_score)
Milium_F$Flower_score.log <- log(Milium_F$Flower_score)
Milium_F$Flower_score.s <- scale (Milium_F$Flower_score.log)

# Combined back together
data.height <- do.call("rbind", list(Anemone_H, Milium_H))
data.ramets <- do.call("rbind", list(Anemone_R, Milium_R))
data.biomass <- do.call("rbind", list(Anemone_B, Milium_B))
data.flower <- do.call("rbind", list(Anemone_F, Milium_F))

### Number of ramets - only 2022 ####

p <- ggplot (data.ramets, aes(x=Spring_temp_diff, y=Ramets.s))
p <- p + geom_point(alpha=0.1) 
p <- p + geom_smooth(method="lm", se=TRUE, fill="#02401B", color="#02401B")
p <- p + theme_classic() + facet_wrap(.~Species, scales="free")
p

p <- ggplot (data.ramets, aes(x=Soil_pH_diff, y=Ramets.s))
p <- p + geom_point(alpha=0.1) 
p <- p + geom_smooth(method="lm", se=TRUE, fill="#02401B", color="#02401B")
p <- p + theme_classic() + facet_wrap(.~Species, scales="free")
p

p <- ggplot (data.ramets, aes(x=SMI_diff, y=Ramets.s))
p <- p + geom_point(alpha=0.1) 
p <- p + geom_smooth(method="lm", se=TRUE, fill="#02401B", color="#02401B")
p <- p + theme_classic() + facet_wrap(.~Species, scales="free")
p

p <- ggplot (data.ramets, aes(x=Comlexity_diff, y=Ramets.s))
p <- p + geom_point(alpha=0.1) 
p <- p + geom_smooth(method="lm",se = TRUE, formula = y ~ x + I(x^2), size=1, fill="orange", color="orange")
p <- p + theme_classic() + facet_wrap(.~Species, scales="free")
p


## Height ####

p <- ggplot (data.height, aes(x=Spring_temp_diff, y=Height.s))
p <- p + geom_point(alpha=0.1) 
p <- p + geom_smooth(method="lm", se=TRUE, fill="#02401B", color="#02401B")
p <- p + theme_classic() + facet_wrap(.~Species, scales="free")
p

p <- ggplot (data.height, aes(x=SMI_diff, y=Height.s))
p <- p + geom_point(alpha=0.1) 
p <- p + geom_smooth(method="lm", se=TRUE, fill="#02401B", color="#02401B")
p <- p + theme_classic() + facet_wrap(.~Species, scales="free")
p

p <- ggplot (data.height, aes(x=Soil_pH_diff, y=Height.s))
p <- p + geom_point(alpha=0.1) 
p <- p + geom_smooth(method="lm", se=TRUE, fill="#02401B", color="#02401B")
p <- p + theme_classic() + facet_wrap(.~Species, scales="free")
p

p <- ggplot (data.height, aes(x=Comlexity_diff, y=Height.s))
p <- p + geom_point(alpha=0.1) 
p <- p + geom_smooth(method="lm",se = TRUE, formula = y ~ x + I(x^2), size=1, fill="orange", color="orange")
p <- p + geom_smooth(method="lm", se = TRUE, fill="#02401B", color="#02401B")
p <- p + theme_classic() + facet_wrap(.~Species, scales="free")
p


## Flower score ####

p <- ggplot (data.flower, aes(x=Soil_pH_diff, y=Flower_score))
p <- p + geom_point(alpha=0.1) 
p <- p + geom_smooth(method="lm", se=TRUE, fill="#02401B", color="#02401B")
p <- p + theme_classic() + facet_wrap(.~Species, scales="free")
p

p <- ggplot (data.flower, aes(x=Comlexity_diff, y=Flower_score))
p <- p + geom_point(alpha=0.1) 
p <- p + geom_smooth(method="lm",se = TRUE, formula = y ~ x + I(x^2), size=1, fill="orange", color="orange")
p <- p + theme_classic() + facet_wrap(.~Species, scales="free")
p

p <- ggplot (data.flower, aes(x=SMI_diff, y=Flower_score))
p <- p + geom_point(alpha=0.1) 
p <- p + geom_smooth(method="lm",se = TRUE, formula = y ~ x + I(x^2), size=1, fill="orange", color="orange")
p <- p + theme_classic() + facet_wrap(.~Species, scales="free")
p

## Biomass ####

p <- ggplot (data.biomass, aes(x=Spring_temp_diff, y=Biomass.s))
p <- p + geom_point(alpha=0.1) 
p <- p + geom_smooth(method="gam", se = TRUE, fill="#02401B", color="#02401B")
p <- p + theme_classic() + facet_wrap(.~Species, scales="free")
p

p <- ggplot (data.biomass, aes(x=Soil_pH_diff, y=Biomass.s))
p <- p + geom_point(alpha=0.1) 
p <- p + geom_smooth(method="gam", se = TRUE, fill="#02401B", color="#02401B")
p <- p + theme_classic() + facet_wrap(.~Species, scales="free")
p

p <- ggplot (data.biomass, aes(x=SMI_diff, y=Biomass.s))
p <- p + geom_point(alpha=0.1) 
p <- p + geom_smooth(method="lm",se = TRUE, formula = y ~ x + I(x^2), size=1, fill="orange", color="orange")
p <- p + geom_smooth(method="lm", se = TRUE, fill="#02401B", color="#02401B")
p <- p + theme_classic() + facet_wrap(.~Species, scales="free")
p

p <- ggplot (data.biomass, aes(x=Comlexity_diff, y=Biomass.s))
p <- p + geom_point(alpha=0.1) 
p <- p + geom_smooth(method="lm",se = TRUE, formula = y ~ x + I(x^2), size=1, fill="orange", color="orange")
p <- p + theme_classic() + facet_wrap(.~Species, scales="free")
p


## Flower count ####

p <- ggplot (data.flower, aes(x=Spring_temp_diff, y=Flower_score))
p <- p + geom_point(alpha=0.1) 
p <- p + geom_smooth(method="lm",se = TRUE, formula = y ~ x + I(x^2), size=1, fill="orange", color="orange")
p <- p + theme_classic() + facet_wrap(.~Species, scales="free")
p

p <- ggplot (data.flower, aes(x=Soil_pH_diff, y=Flower_score))
p <- p + geom_point(alpha=0.1) 
p <- p + geom_smooth(method="lm",se = TRUE, formula = y ~ x + I(x^2), size=1, fill="orange", color="orange")
p <- p + theme_classic() + facet_wrap(.~Species, scales="free")
p


p <- ggplot (data.flower, aes(x=SMI_diff, y=Flower_score))
p <- p + geom_point(alpha=0.1) 
p <- p + geom_smooth(method="lm",se = TRUE, formula = y ~ x + I(x^2), size=1, fill="orange", color="orange")
p <- p + geom_smooth(method="lm", se = TRUE, fill="#02401B", color="#02401B")
p <- p + theme_classic() + facet_wrap(.~Species, scales="free")
p

p <- ggplot (data.flower, aes(x=Comlexity_diff, y=Flower_score))
p <- p + geom_point(alpha=0.1) 
p <- p + geom_smooth(method="lm",se = TRUE, formula = y ~ x + I(x^2), size=1, fill="orange", color="orange")
p <- p + theme_classic() + facet_wrap(.~Species, scales="free")
p


#### Home vs Away/Foreign ####

#Redo the data preparation

WP2_data2$Year <- as.factor(WP2_data2$Year)
WP2_data2$Genet <- as.character(WP2_data2$Genet)

Combined <- WP2_data2
Combined <- Combined %>% drop_na (No_Ind)

Combined$Spring_temp_diff_abs <- abs(Combined$Spring_temp_diff)
Combined$Soil_pH_diff_abs <- abs(Combined$Soil_pH_diff)
Combined$Complexity_diff_abs <- abs(Combined$Comlexity_diff)

data_2021 <- subset (Combined, Year =="2021")
data_2022 <- subset (Combined, Year =="2022")

Combined$Category <- factor(Combined$Category, levels = c("Home", "Near", "Far", "Absent"))
data_2021$Category <- factor(data_2021$Category, levels = c("Home", "Near", "Far", "Absent"))
data_2022$Category <- factor(data_2022$Category, levels = c("Home", "Near", "Far", "Absent"))


Combined_Away <- subset(Combined, Category !="Absent")

### Models ####

AnemoneA <- subset(Combined_Away, Species =="A. nemo")
MiliumA <- subset(Combined_Away, Species =="M. effusum")

Aa2021 <- subset (AnemoneA, Year =="2021")
Aa2022 <- subset (AnemoneA, Year=="2022")

Ma2021 <- subset (MiliumA, Year =="2021")
Ma2022 <- subset (MiliumA, Year =="2022")


# Anemone 2021 #
M1 <- lmer ((Height)^0.5 ~ Category +  (1|Exp/Plot_origin/Genet), data=Aa2021)
summary(M1)
Anova(M1,Type=II) 

r.squaredGLMM(M1)

shapiro.test(resid(M1))
ggqqplot(resid(M1))
hist(resid(M1))

M1 <- lmer (logit(No_Ind) ~ Category +(1|Exp/Plot_origin/Genet), data=Aa2021)
summary(M1)
Anova(M1,Type=II) 

r.squaredGLMM(M1)

shapiro.test(resid(M1))
ggqqplot(resid(M1))
hist(resid(M1))

M1 <- glmer (Flower_score ~ Category + (1|Exp/Plot_origin/Genet), family = poisson, data=Aa2021)
summary(M1)
Anova(M1,Type=II) 

r.squaredGLMM(M1)

shapiro.test(resid(M1))
ggqqplot(resid(M1))
hist(resid(M1))

# Anemone - 2022 #

Aa2022_nf <- subset(Aa2022, Category !="Home")
Aa2022_nf <- subset(Aa2022_nf, Category !="Absent")

M1 <- lmer ((Height) ~ Category + (1|Exp/Plot_origin/Genet), data=Aa2022)
summary(M1)
Anova(M1,Type=II) 

r.squaredGLMM(M1)
emmeans(M1, list(pairwise ~ Category), adjust = "tukey")

shapiro.test(resid(M1))
ggqqplot(resid(M1))
hist(resid(M1))

M1 <- lmer (No_Ind ~ Category + (1|Exp/Plot_origin/Genet), data=Aa2022_nf)
summary(M1)
Anova(M1,Type=II) 

r.squaredGLMM(M1)
emmeans(M1, list(pairwise ~ Category), adjust = "tukey")

shapiro.test(resid(M1))
ggqqplot(resid(M1))
hist(resid(M1))


M1 <- glmer (Flower_score ~ Category + (1|Exp/Plot_origin/Genet), family = poisson, data=Aa2022)
summary(M1)
Anova(M1,Type=II) 

r.squaredGLMM(M1)
emmeans(M1, list(pairwise ~Category), adjust = "tukey")

shapiro.test(resid(M1))
ggqqplot(resid(M1))
hist(resid(M1))

M1 <- lmer ((Biomass)^0.5 ~ Category+ (1|Exp/Plot_origin/Genet), data=Aa2022_nf)
summary(M1)
Anova(M1,Type=II) 

r.squaredGLMM(M1)
emmeans(M1, list(pairwise ~ Category), adjust = "tukey")

shapiro.test(resid(M1))
ggqqplot(resid(M1))
hist(resid(M1))

Mortality_nem_nf <- subset(Mortality_nem, Category !="Home")
Mortality_nem_nf <- subset(Mortality_nem_nf, Category !="Absent")

M1 <- glmer (No_Ind ~ Category+ (1|Exp/Plot_origin/Genet), family=binomial, data=Mortality_nem_21)
summary(M1)
Anova(M1,Type=II) 

r.squaredGLMM(M1)
emmeans(M1, list(pairwise ~ Category), adjust = "tukey")

shapiro.test(resid(M1))
ggqqplot(resid(M1))
hist(resid(M1))


# Milium 2021 #
M1 <- lmer ((Height)^0.5 ~ Category+ (1|Exp/Plot_origin/Genet), data=Ma2021)
summary(M1)
Anova(M1,Type=II) 

r.squaredGLMM(M1)

shapiro.test(resid(M1))
ggqqplot(resid(M1))
hist(resid(M1))

M1 <- lmer (logit(No_Ind) ~ Category + (1|Exp/Plot_origin/Genet), data=Ma2021)
summary(M1)
Anova(M1,Type=II) 

r.squaredGLMM(M1)

shapiro.test(resid(M1))
ggqqplot(resid(M1))
hist(resid(M1))


M1 <- glmer (Flower_score ~ Category + (1|Exp/Plot_origin/Genet), family = poisson, data=Ma2021)
summary(M1)
Anova(M1,Type=II)

r.squaredGLMM(M1)

shapiro.test(resid(M1))
ggqqplot(resid(M1))
hist(resid(M1))

# Milium - 2022 #

Ma2022_nf <- subset(Ma2022, Category !="Home")
Ma2022_nf <- subset(Ma2022_nf, Category !="Absent")


M1 <- lmer ((Height)^0.5 ~ Category + (1|Exp/Plot_origin/Genet), data=Ma2022_nf)
summary(M1)
Anova(M1,Type=II) 

r.squaredGLMM(M1)

emmeans(M1, list(pairwise ~ Category), adjust = "tukey")

shapiro.test(resid(M1))
ggqqplot(resid(M1))
hist(resid(M1))

M1 <- lmer ((No_Ind)^0.5 ~ Category + (1|Exp/Plot_origin/Genet), data=Ma2022_nf)
summary(M1)
Anova(M1,Type=II) 

r.squaredGLMM(M1)
emmeans(M1, list(pairwise ~ Category), adjust = "tukey")

shapiro.test(resid(M1))
ggqqplot(resid(M1))
hist(resid(M1))


M1 <- glmer (Flower_score ~ Category + (1|Exp/Plot_origin/Genet), family = poisson, data=Ma2022)
summary(M1)
Anova(M1,Type=II) 

r.squaredGLMM(M1)
emmeans(M1, list(pairwise ~ Category), adjust = "tukey")

shapiro.test(resid(M1))
ggqqplot(resid(M1))
hist(resid(M1))

M1 <- lmer ((Biomass)^0.5 ~ Category+ (1|Exp/Plot_origin/Genet), data=Ma2022_nf)
summary(M1)
Anova(M1,Type=II) 

r.squaredGLMM(M1)
emmeans(M1, list(pairwise ~ Category), adjust = "tukey")

shapiro.test(resid(M1))
ggqqplot(resid(M1))
hist(resid(M1))

Mortality_eff_nf <- subset(Mortality_eff, Category !="Home")
Mortality_eff_nf <- subset(Mortality_eff_nf, Category !="Absent")

M1 <- glmer (No_Ind ~ Category+ (1|Exp/Plot_origin/Genet), family=binomial, data=Mortality_eff)
summary(M1)
Anova(M1,Type=II) 

r.squaredGLMM(M1)
emmeans(M1, list(pairwise ~ Category), adjust = "tukey")

shapiro.test(resid(M1))
ggqqplot(resid(M1))
hist(resid(M1))


#### Home vs Absence ####
Combined_fourth <- subset(WP2_data2, Category !="Near")
Combined_fourth <- subset(Combined_fourth, Category !="Far")

AnemoneF <- subset(Combined_fourth, Species =="A. nemo")
MiliumF <- subset(Combined_fourth, Species =="M. effusum")

Af2021 <- subset (AnemoneF, Year =="2021")
Af2022 <- subset (AnemoneF, Year=="2022")

Mf2021 <- subset (MiliumF, Year =="2021")
Mf2022 <- subset (MiliumF, Year =="2022")

# Anemone
Anemone_Ha <- Af2022%>% drop_na(Height)
Anemone_Ha$Height.log <- log(Anemone_Ha$Height)
Anemone_Ha$Height.s <- scale (Anemone_Ha$Height.log)

Anemone_Ra <- Af2022%>% drop_na(No_Ind)
Anemone_Ra$Ramets.log <- log(Anemone_Ra$No_Ind)
Anemone_Ra$Ramets.s <- scale (Anemone_Ra$Ramets.log)

Anemone_Ba <- Af2022%>% drop_na(Biomass)
Anemone_Ba$Biomass.log <- log(Anemone_Ba$Biomass)
Anemone_Ba$Biomass.s <- scale (Anemone_Ba$Biomass.log)

# Milium
Milium_Ha <- Mf2022%>% drop_na(Height)
Milium_Ha$Height.log <- log(Milium_Ha$Height)
Milium_Ha$Height.s <- scale (Milium_Ha$Height.log)

Milium_Ra <- Mf2022%>% drop_na(No_Ind)
Milium_Ra$Ramets.log <- log(Milium_Ra$No_Ind)
Milium_Ra$Ramets.s <- scale (Milium_Ra$Ramets.log)

Milium_Ba <- Mf2022%>% drop_na(Biomass)
Milium_Ba$Biomass.log <- log(Milium_Ba$Biomass)
Milium_Ba$Biomass.s <- scale (Milium_Ba$Biomass.log)

# Combined back together
data.height.a <- do.call("rbind", list(Anemone_Ha, Milium_Ha))
data.ramets.a <- do.call("rbind", list(Anemone_Ra, Milium_Ra))
data.biomass.a <- do.call("rbind", list(Anemone_Ba, Milium_Ba))

### Models ####

# Anemone - 2021 #
M1 <- lmer(logit(No_Ind) ~  SMI_diff + I(SMI_diff^2) + Comlexity_diff+  I(Comlexity_diff^2) + I(Soil_pH_diff^2) +Soil_pH_diff + Spring_temp_diff  + I(Spring_temp_diff^2)
           +(1|Exp/Plot_origin/Genet),data = M2022)
summary(M1)
Anova(M1,Type=II) 

r.squaredGLMM(M1)

shapiro.test(resid(M1))
ggqqplot(resid(M1))
hist(resid(M1))


M1 <- lmer((Height)^0.5 ~  SMI_diff + I(SMI_diff^2) + Comlexity_diff + I(Comlexity_diff^2) + Soil_pH_diff + I(Soil_pH_diff^2) + Spring_temp_diff + I(Spring_temp_diff^2) + (1|Plot_origin) + (1|Exp) + (1|Genet), data = Af2021)
summary(M1)
Anova(M1,Type=II) 

shapiro.test(resid(M1))
ggqqplot(resid(M1))
hist(resid(M1))


M1 <- glmer(Flower_score ~  SMI_diff + I(SMI_diff^2) + Comlexity_diff + I(Comlexity_diff^2) + Soil_pH_diff + I(Soil_pH_diff^2) + Spring_temp_diff + I(Spring_temp_diff^2) + (1|Plot_origin) + (1|Exp) + (1|Genet), family=poisson, data = Af2021)
summary(M1)
Anova(M1,Type=II) 

shapiro.test(resid(M1))
ggqqplot(resid(M1))
hist(resid(M1))

# Anemone - 2022 # 

M1 <- lmer(logit(No_Ind) ~  SMI_diff + I(SMI_diff^2) + Comlexity_diff  + I(Comlexity_diff^2) + Soil_pH_diff + I(Soil_pH_diff^2) + Spring_temp_diff + I(Spring_temp_diff^2)
           +(1|Exp/Plot_origin/Genet),data = Af2022)
summary(M1)
Anova(M1,Type=II) 

r.squaredGLMM(M1)

M2 <- lmer(logit(No_Ind) ~   I(SMI_diff^2) +  I(Comlexity_diff^2) + I(Soil_pH_diff^2) + I(Spring_temp_diff^2) 
           + (1|Exp/Plot_origin/Genet), data = Af2022)

shapiro.test(resid(M1))
ggqqplot(resid(M1))
hist(resid(M1))
rand(M1)

AIC(M1)
AIC(M2)


M1 <- lmer(Height ~  SMI_diff + I(SMI_diff^2) + Comlexity_diff  + I(Comlexity_diff^2) + Soil_pH_diff + I(Soil_pH_diff^2) + Spring_temp_diff + I(Spring_temp_diff^2)
           +(1|Exp/Plot_origin/Genet),data = Af2022)
summary(M1)
Anova(M1,Type=II) 

r.squaredGLMM(M1)

M2 <- lmer(Height ~   I(SMI_diff^2) +  I(Comlexity_diff^2) + I(Soil_pH_diff^2) + I(Spring_temp_diff^2) 
           + (1|Exp/Plot_origin/Genet), data = Af2022)

shapiro.test(resid(M1))
ggqqplot(resid(M1))
hist(resid(M1))
rand(M1)

AIC(M1)
AIC(M2)


M1 <- glmer(Flower_score ~ SMI_diff + I(SMI_diff^2) + Comlexity_diff  + I(Comlexity_diff^2) + Soil_pH_diff + I(Soil_pH_diff^2) + Spring_temp_diff + I(Spring_temp_diff^2)
           +(1|Exp/Plot_origin/Genet),family =poisson, data = Af2022)
summary(M1)
Anova(M1,Type=II) 

r.squaredGLMM(M1)


M1 <- lmer((Biomass)^0.5 ~ SMI_diff + I(SMI_diff^2) + Comlexity_diff  + I(Comlexity_diff^2) + Soil_pH_diff + I(Soil_pH_diff^2) + Spring_temp_diff + I(Spring_temp_diff^2)
           +(1|Exp/Plot_origin/Genet),data = Af2022)
summary(M1)
Anova(M1,Type=II) 

r.squaredGLMM(M1)

M2 <- lmer((Biomass)^0.5 ~   I(SMI_diff^2) +  I(Comlexity_diff^2) + I(Soil_pH_diff^2) + I(Spring_temp_diff^2) 
           + (1|Exp/Plot_origin/Genet), data = Af2022)

shapiro.test(resid(M1))
ggqqplot(resid(M1))
hist(resid(M1))
rand(M1)

AIC(M1)
AIC(M2)


Mortality_nem_Af <- subset(Mortality_nem, Category !="Near")
Mortality_nem_Af <- subset(Mortality_nem_Af, Category !="Far")

M1 <- glmer(No_Ind ~ SMI_diff + I(SMI_diff^2) + Comlexity_diff  + I(Comlexity_diff^2) + Soil_pH_diff + I(Soil_pH_diff^2) + Spring_temp_diff + I(Spring_temp_diff^2)
            +(1|Exp/Plot_origin/Genet), family=binomial, data = Mortality_nem_Af)
summary(M1)
Anova(M1,Type=II) 

r.squaredGLMM(M1)


# Milium - 2021 #
M1 <- lmer((No_Ind)^0.5 ~  SMI_diff + I(SMI_diff^2) + Comlexity_diff + I(Comlexity_diff^2) + Soil_pH_diff + I(Soil_pH_diff^2) + Spring_temp_diff + I(Spring_temp_diff^2) + (1|Plot_origin) + (1|Exp) + (1|Genet), data = Mf2021)
summary(M1)
Anova(M1,Type=II) 

shapiro.test(resid(M1))
ggqqplot(resid(M1))
hist(resid(M1))


M1 <- lmer((Height)^0.5 ~ SMI_diff + I(SMI_diff^2) + Comlexity_diff + I(Comlexity_diff^2) + Soil_pH_diff + I(Soil_pH_diff^2) + Spring_temp_diff + I(Spring_temp_diff^2) +(1|Plot_origin) + (1|Exp) + (1|Genet), data = Mf2021)
summary(M1)
Anova(M1,Type=II) 

shapiro.test(resid(M1))
ggqqplot(resid(M1))
hist(resid(M1))


M1 <- glmer(Flower_score ~  SMI_diff + I(SMI_diff^2) + Comlexity_diff + I(Comlexity_diff^2) + Soil_pH_diff + I(Soil_pH_diff^2) + Spring_temp_diff + I(Spring_temp_diff^2) +(1|Plot_origin) + (1|Exp) + (1|Genet), family=poisson, data = Mf2021)
summary(M1)
Anova(M1,Type=II) 

shapiro.test(resid(M1))
ggqqplot(resid(M1))
hist(resid(M1))

# Milium - 2022 # 

M1 <- lmer((No_Ind)^0.5 ~  SMI_diff+I(SMI_diff^2) + Comlexity_diff +  I(Comlexity_diff^2) +  Soil_pH_diff + I(Soil_pH_diff^2) + Spring_temp_diff + I(Spring_temp_diff^2)
           +(1|Exp/Plot_origin/Genet),data = Mf2022)
summary(M1)
Anova(M1,Type=II) 

r.squaredGLMM(M1)

shapiro.test(resid(M1))
ggqqplot(resid(M1))
hist(resid(M1))
rand(M1)


M1 <- lmer(Height ~  SMI_diff+I(SMI_diff^2) + Comlexity_diff +  I(Comlexity_diff^2) +Soil_pH_diff + I(Soil_pH_diff^2) + Spring_temp_diff + I(Spring_temp_diff^2)
           +(1|Exp/Plot_origin/Genet),data = Mf2022)
summary(M1)
Anova(M1,Type=II) 

r.squaredGLMM(M1)

shapiro.test(resid(M1))
ggqqplot(resid(M1))
hist(resid(M1))
rand(M1)


M1 <- glmer(Flower_score ~  SMI_diff+ I(SMI_diff^2) + Comlexity_diff +  I(Comlexity_diff^2) +  Soil_pH_diff + I(Soil_pH_diff^2) + Spring_temp_diff + I(Spring_temp_diff^2)
           +(1|Exp/Plot_origin/Genet), family = poisson, data = Mf2022)
summary(M1)
Anova(M1,Type=II) 

r.squaredGLMM(M1)


M1 <- lmer(logit(Biomass) ~  SMI_diff+ I(SMI_diff^2) + Comlexity_diff +  I(Comlexity_diff^2) +  Soil_pH_diff + I(Soil_pH_diff^2) + Spring_temp_diff + I(Spring_temp_diff^2)
           +(1|Exp/Plot_origin/Genet),data = Mf2022)
summary(M1)
Anova(M1,Type=II) 

r.squaredGLMM(M1)

M2 <- lmer(logit(Biomass) ~   I(SMI_diff^2) +  I(Comlexity_diff^2) + I(Soil_pH_diff^2) + I(Spring_temp_diff^2) 
           + (1|Exp/Plot_origin/Genet), data = Mf2022)

shapiro.test(resid(M1))
ggqqplot(resid(M1))
hist(resid(M1))
rand(M1)

AIC(M1)
AIC(M2)


Mortality_eff_Af <- subset(Mortality_eff, Category !="Near")
Mortality_eff_Af <- subset(Mortality_eff_Af, Category !="Far")

M1 <- glmer(No_Ind ~ SMI_diff + I(SMI_diff^2) + Comlexity_diff  + I(Comlexity_diff^2) + Soil_pH_diff + I(Soil_pH_diff^2) + Spring_temp_diff + I(Spring_temp_diff^2)
            +(1|Exp/Plot_origin/Genet), family=binomial, data = Mortality_eff_Af)
summary(M1)
Anova(M1,Type=II) 

r.squaredGLMM(M1)


### Models ####

Anemonef <- subset(Combined_fourth, Species =="A. nemo")
Miliumf <- subset(Combined_fourth, Species =="M. effusum")

Af2021 <- subset (Anemonef, Year =="2021")
Af2022 <- subset (Anemonef, Year=="2022")

Mf2021 <- subset (Miliumf, Year =="2021")
Mf2022 <- subset (Miliumf, Year =="2022")

# Anemone 2021 #
M1 <- lmer ((Height)^0.5 ~ Category + (1|Exp/Plot_origin/Genet), data=Af2021)
summary(M1)
Anova(M1,Type=II) 

r.squaredGLMM(M1)

shapiro.test(resid(M1))
ggqqplot(resid(M1))
hist(resid(M1))

M1 <- lmer (logit(No_Ind) ~ Category + (1|Exp/Plot_origin/Genet), data=Af2021)
summary(M1)
Anova(M1,Type=II) 

r.squaredGLMM(M1)

shapiro.test(resid(M1))
ggqqplot(resid(M1))
hist(resid(M1))


# Anemone - 2022 #

M1 <- lmer ((Height)^0.5 ~ Category + (1|Exp/Plot_origin/Genet), data=Af2022)
summary(M1)
Anova(M1,Type=II) 

r.squaredGLMM(M1)

emmeans(M1, list(pairwise ~ Category), adjust = "tukey")

shapiro.test(resid(M1))
ggqqplot(resid(M1))
hist(resid(M1))

M1 <- lmer ((No_Ind)^0.5 ~ Category + (1|Exp/Plot_origin/Genet), data=Af2022)
summary(M1)
Anova(M1,Type=II) 

r.squaredGLMM(M1)
emmeans(M1, list(pairwise ~ Category), adjust = "tukey")

shapiro.test(resid(M1))
ggqqplot(resid(M1))
hist(resid(M1))


M1 <- lmer ((Biomass)^0.5 ~ Category + (1|Exp/Plot_origin/Genet), data=Af2022)
summary(M1)
Anova(M1,Type=II) 

r.squaredGLMM(M1)
emmeans(M1, list(pairwise ~ Category), adjust = "tukey")

shapiro.test(resid(M1))
ggqqplot(resid(M1))
hist(resid(M1))


# Milium 2021 #
M1 <- lmer ((Height)^0.5 ~ Category + (1|Exp/Plot_origin/Genet), data=Mf2021)
summary(M1)
Anova(M1,Type=II) 

r.squaredGLMM(M1)

shapiro.test(resid(M1))
ggqqplot(resid(M1))
hist(resid(M1))

M1 <- lmer (logit(No_Ind) ~ Category + (1|Exp/Plot_origin/Genet), data=Mf2021)
summary(M1)
Anova(M1,Type=II) 

r.squaredGLMM(M1)

shapiro.test(resid(M1))
ggqqplot(resid(M1))
hist(resid(M1))

M1 <- lmer ((Pheno_stage_sum)^0.5 ~ Category + (1|Exp/Plot_origin/Genet), data=Mf2021)
summary(M1)
Anova(M1,Type=II)

r.squaredGLMM(M1)

shapiro.test(resid(M1))
ggqqplot(resid(M1))
hist(resid(M1))

# Milium - 2022 #

M1 <- lmer ((Height)^0.5 ~ Category + (1|Exp/Plot_origin/Genet), data=Mf2022)
summary(M1)
Anova(M1,Type=II) 

r.squaredGLMM(M1)
emmeans(M1, list(pairwise ~ Category), adjust = "tukey")

shapiro.test(resid(M1))
ggqqplot(resid(M1))
hist(resid(M1))

M1 <- lmer ((No_Ind)^0.5 ~ Category + (1|Exp/Plot_origin/Genet), data=Mf2022)
summary(M1)
Anova(M1,Type=II) 

r.squaredGLMM(M1)
emmeans(M1, list(pairwise ~ Category), adjust = "tukey")

shapiro.test(resid(M1))
ggqqplot(resid(M1))
hist(resid(M1))


M1 <- lmer ((Biomass)^0.5 ~ Category + (1|Exp/Plot_origin/Genet), data=Mf2022)
summary(M1)
Anova(M1,Type=II) 

r.squaredGLMM(M1)
emmeans(M1, list(pairwise ~ Category), adjust = "tukey")

shapiro.test(resid(M1))
ggqqplot(resid(M1))
hist(resid(M1))


# Figure 7 #### 
dt <- Combined_fourth
dt$Category <- factor(dt$Category, levels = c("Home", "Absent"))

pd <- position_dodge(0.3)

dt <- dt %>% drop_na (Height)
dt_height <- summarySE(dt, measurevar="Height", groupvars=c("Category", "Year", "Species"))


palette <- c( "#81A88D","#972D15")

p1 <- ggplot(dt_height, aes(x=Year, y=Height, colour=Category)) + 
  geom_errorbar(aes(ymin=Height-ci, ymax=Height+ci), width=.2, size=1.3, position=pd) +
  geom_point(position=pd, size=3.5) + facet_wrap(.~Species, scales="free_y") +
  theme_classic() + scale_color_manual(values=palette)
p1

dt_ind <-summarySE(dt, measurevar="No_Ind", groupvars=c("Category", "Year", "Species"))

p2 <- ggplot(dt_ind, aes(x=Year, y=No_Ind, colour=Category)) + 
  geom_errorbar(aes(ymin=No_Ind-ci, ymax=No_Ind+ci), width=.2, size=1.3, position=pd) +
  geom_point(position=pd, size=3.5) + facet_wrap(.~Species, scales="free_y") +
  theme_classic() + scale_color_manual(values=palette)
p2


dt_flowers <- summarySE(dt, measurevar="Flower_score", groupvars=c("Category", "Year", "Species"))

p3 <- ggplot(dt_flowers, aes(x=Year, y=Flower_score, colour=Category)) + 
  geom_errorbar(aes(ymin=Flower_score-ci, ymax=Flower_score+ci), width=.2, size=1.3, position=pd) +
  geom_point(position=pd, size=3.5) + facet_wrap(.~Species, scales="free_y") +
  theme_classic() + scale_color_manual(values=palette)
p3
  
dt_bio <- summarySE(dt, measurevar="Biomass", groupvars=c("Category", "Year", "Species"))

p4 <-ggplot(dt_bio, aes(x=Year, y=Biomass, colour=Category)) + 
  geom_errorbar(aes(ymin=Biomass-ci, ymax=Biomass+ci), width=.2, size=1.3, position=pd) +
  geom_point(position=pd, size=3.5) + facet_wrap(.~Species, scales="free_y") +
  theme_classic() + scale_color_manual(values=palette)
p4

Mortalityy <- subset (Mortality, Category !="Near")
Mortalityy <- subset (Mortalityy, Category !="Far")

dt_mortality <- summarySE(Mortalityy, measurevar="No_Ind", groupvars=c("Category", "Year", "Species"))

p5 <-ggplot(dt_mortality, aes(x=Year, y=No_Ind, colour=Category)) + 
  geom_errorbar(aes(ymin=No_Ind-ci, ymax=No_Ind+ci), width=.2, size=1.3, position=pd) +
  geom_point(position=pd, size=3.5) + facet_wrap(.~Species, scales="free_y") +
  theme_classic() + scale_color_manual(values=palette)
p5

figure7 <- ggarrange (p1,p2,p3,p4,p5,
                      ncol=3, nrow=2)
figure7
